# Supplementary material for: Neurophysiological Effects of Trait Empathy in Music Listening
Source: Front Behav Neurosci. 2018 Apr 6;12:66. doi: 10.3389/fnbeh.2018.00066 (PMC5897436; doi:10.3389/fnbeh.2018.00066)
Supplement: Supplementary file 2 [file Data_Sheet_2.ZIP]

Archive with 20 entries (17 files):
- Supplementary materials/
- Supplementary materials/.DS_Store
- __MACOSX/
- __MACOSX/Supplementary materials/
- __MACOSX/Supplementary materials/._.DS_Store
- Supplementary materials/S1 dataset.zip
- Supplementary materials/S1 figure 1.jpg
- __MACOSX/Supplementary materials/._S1 figure 1.jpg
- Supplementary materials/S1 stimuli.zip
- Supplementary materials/S1 table 1.docx
- __MACOSX/Supplementary materials/._S1 table 1.docx
- Supplementary materials/S1 table 2.docx
- __MACOSX/Supplementary materials/._S1 table 2.docx
- Supplementary materials/S2 dataset.zip
- Supplementary materials/S2 table 1.xlsx
- __MACOSX/Supplementary materials/._S2 table 1.xlsx
- Supplementary materials/S2 table 2.docx
- __MACOSX/Supplementary materials/._S2 table 2.docx
- Supplementary materials/S2 Table 3.docx
- __MACOSX/Supplementary materials/._S2 Table 3.docx
