# Supplementary material for: Neurophysiological Effects of Trait Empathy in Music Listening
Source: Front Behav Neurosci. 2018 Apr 6;12:66. doi: 10.3389/fnbeh.2018.00066 (PMC5897436; doi:10.3389/fnbeh.2018.00066)
Supplement: Supplementary file 2 [file Data_Sheet_2.ZIP › Supplementary materials/S2 table 1.xlsx]

## Sheet: Sheet1
S2 Table 1: Musical stimuli for each subject (N = 20)
Sub. #	Familiar Liked (FL)	Unfamiliar Liked (UL)	Familiar Disliked (FD)	Unfamiliar Disliked (UD)
1	Marvin Gaye, “Sunny”	Aretha Franklin, “See Saw”	Cody Simpson, “iYiYi”	Justin Timberlake, “Sexy Back”
	Frank Ocean, “White”	D’Angelo, “Untitled”	Country Joe & The Fish, “I Feel Like I'm Fixin'.."	Kaskade, “Room for Happiness”
	A Tribe Called Quest, “God Lives Through”	Gang Starr, “Above the Clouds”	Kim Kardashian, “Jam”	Jason Aldean, “Big Green Tractor”
	Q-Tip feat. Norah Jones, “Life is Better”	Lauren Hill, “Zion”	Toby Keith, “Courtesy of the Red/White/Blue"	Justin Bieber, “Baby”
2	Linkin Park, "Numb"	Korn, "Freak on a Leash"	Cannibal Corpse, “Mummified in Barb Wire”	Mayhem, "Cursed in Eternity"
	Drake, "Forever"	Kanye West, "Heartless"	Hank Williams, "Your Cheatin' Heart"	Johnny Cash, "So Doggone Lonesome"
	Green Day, "Boulevard of Broken Dreams"	Nickelback, "If Today was Your Last Day"	John Coltrane, "The Father and the Son and…"	John Zorn, "Whiplash"
	T.I., "Whatever You Like"	Petey Pablo, "I"	Outkast, "Gasoline Dreams"	Prince, "When Doves Cry"
3	Volta Bureau, "Alleycat"	Ferry Corsten, "Punk" (Arty Rock-n-Roll mix)	Rebecca Black, "Friday"	Kim Kardashian, “Jam”
	Porter Robinson, "The Seconds"	Tune Brothers, "High Energy 2010" (Todd Terry Instr. Mix)	Job for a Cowboy, "Black Discharge"	Cryptopsy, "Slit Your Guts"
	Arty, "Trio"	The Strand, "Sintoxication" (Instr. High Energy scene music)	MGMT, "Time to Pretend" (Diplo remix)	Chick Corea, "El Bozo, Pt.2"
	Dave Trautz, "Crimewave"	Jason Mraz, "I'm Yours"	The Sound of Animals Fighting, "There Can be No Dispute…."	Wesley Willis, "Rock N Roll McDonalds"
4	Kaskade, “Room for Happiness”	Paul Oakenfold, “Someone”	Daughtry, “September”	Counting Crows, “Mr. Jones”
	Justice, “D.A.N.C.E” (Mstrkrft)	De La Soul, “Me Myself and I”	Archangel feat. Daddy Yankee, “Guaya”	Don Omar, “Hasta Abajo”
	Yeah Yeah Yeahs, “Heads Will Roll” (A-track)	Franz Ferdinand, “No You Girls”	RBD, “Este Carazon”	Los Cadillacs Fabulosos, “Hoy”
	Tom Tom Club, “Genius of Love”	Brazilian Girls, “Good Times”	Building 429, “Where I Belong”	Larry Norman, "Why Don't You Look into Jesus?"
5	Regina Spektor, "Eet"	Björk, "Hyper-Ballad"	Jason Aldean, "Dirt Road Anthem"	Charlie Daniels Band, "Uneasy Rider"
	Jason Mraz, "Geek in the Pink"	Jamiroquai, "Virtual Insanity"	Disfiguring the Goddess, "Abrogration"	Mayhem, "Cursed in Eternity"
	Justin Timberlake, "Cry Me a River"	Jackson 5, "Too Late to Change the Time"	Hank Williams, "Your Cheatin' Heart"	Lefty Frizzell, "Always Late (w/your Kisses)"
	David Crowder Band, "Fall on Your Knees"	U2, "Pride (In the Name of Love)"	Snoop Dogg, "Gin and Juice"	Notorious B.I.G., "Things Done Changed"
6	Coldplay, “Warning Sign”	Death Cab for Cutie, “Your Heart is an Empty Room"	Greeley Estates, “Without You”	Disfiguring the Goddess, "Abrogration"
	Florence and the Machine, “Never Let Me Go”	Sufjan Stevens, “Chicago”	Cannibal Corpse, “Mummified in Barb Wire”	Slipknot, "Wait and Bleed"
	Empire of the Sun, “Half Mast”	Edward Sharp & Magnetic Zeros, "Home"	John Cage, Williams Mix	Pierre Boulez, 2nd Piano Son., Mvt.III
	Coldplay, “In My Place”	Adele, "Set Fire to the Rain"	John Coltrane, “Om”	John Coltrane, "The Father and the Son and…"
7	Alicia Keys, "No One"	Lauren Hill, “Zion”	Greely Estates, "Without You"	Mayhem, "Cursed in Eternity"
	Jackson 5, "I'll Be There"	The Supremes, "You Can't Hurry Love"	From First to Last, "Ride the Wings of Pestilence"	Tribes of Neurot, "Durability"
	Bob Marley, "Buffalo Soldier"	Peter Tosh, "Equal Rights"	Merzbow, "Noisembryo Pt.1"	Masonna, "Super Compact Disc"
	Bruno Mars, "Grenade"	Justin Timberlake, "Señorita"	Hanatarashi, "Domination in Spunked Cock"	Merzbow, "Mantra 2"
8	Smith Westerns, "Only One"	Band of Skulls, "Death by Diamonds and Pearls"	Taylor Swift, "Love Story"	Carrie Underwood, "Undo It"
	Ludovico Einaudi, "Primavera"	Le poème harmonique, "Contetimini Domino 3"	Journey, "Don't Stop Believing"	Rush, "Limelight"
	Led Zeppelin, "Hey Hey What Can I Do"	Rolling Stones, "Tumbling Dice"	Maroon 5, "Payphone"	Jason Mraz, "I'm Yours"
	Ty Segall, "You Make the Sun Fry"	Pixies, "Velouria"	Train, "Hey Soul Sister"	Michelle Branch, "Everywhere"
9	Bright Eyes, "First Day of My Life"	Elliott Smith, "Waltz #2"	Slipknot, "Wait and Bleed"	Suffocation, "Liege of Inveracity"
	Edward Sharp & Magnetic Zeros, "Home"	Stars, "Ageless Beauty"	Cannibal Corpse, “Mummified in Barb Wire”	Slayer, "Raining Blood"
	The Beatles, "Let It Be"	Neil Young, "Heart of Gold"	Disfiguring the Goddess, "Abrogration"	Dying Fetus, "Destroy the Opposition"
	Old Crow's Medicine Show, "Wagon Wheel"	Charlie Haden, "Single Girl, Married Girl"	Nine Inch Nails, "Closer"	Dr. Octagon, "Blue Flowers"
10	Joe Purdy, "Andrea"	Counting Crows, "Long December"	Toby Keith, “Courtesy of the Red/White/Blue"	Jason Aldean, “Big Green Tractor”
	Slightly Stoopid, "Collie Man"	Police, "Message in a Bottle"	Greeley Estates, “Without You”	Slipknot, "Wait and Bleed"
	Tracy Chapman, "Crossroads"	Joni Mitchell, "Job's Sad Song"	Building 429, “Where I Belong”	Larry Norman, "Why Don't You Look into Jesus?"
	Iration, "Time Bomb"	Jimmy Cliff, "The Harder They Come"	Taylor Swift, "Love Story"	Lady Antebellum, "American Honey"
11	Lady Antebellum, "American Honey"	Allison Kraus, "Forget About It"	Cannibal Corpse, “Mummified in Barb Wire”	Suffocation, "Liege of Inveracity"
	Luke Bryan, "Drunk on You"	Toby Keith, “Courtesy of the Red/White/Blue"	Lady Gaga, "Poker Face"	Kim Kardashian, “Jam”
	Jason Aldean, “Big Green Tractor”	O Brother...? "Man of Constant Sorrow"	Lady Gaga, "Paparazzi"	Justin Bieber, “Baby”
	Maroon 5, "Never Gonna Leave This Bed"	Coldplay, “Warning Sign”	Greeley Estates, “Without You”	Slayer, "Raining Blood"
12	Mumford & Sons, "Home"	Sonic Youth, "The Diamond Sea"	Arnold Schoenberg, Pierrot Lunaire (Mondestrunken)	György Ligeti, Aventures
	Pink Floyd, "Great Gig in the Sky"	Manic Street Preachers, "The Girl…"	Cage the Elephant, "Indy Kidz"	From First to Last, "Ride the Wings of Pestilence"
	Brand New, "Jesus"	Death Cab For Cutie, "Your Heart is an Empty Room"	John Zorn, "Leng T'che"	Disfiguring the Goddess, "Abrogration"
	Ryan Adams, "So Alive"	U2, "Pride (In the Name of Love)"	Milton Babbitt, Phonemena	Krzysztof Penderecki, St. Luke Passion (Ierusalem, Pt.1, no.2)
13	Justin Bieber, "As Long As You Love Me"	Cody Simpson, “iYiYi”	Job for a Cowboy, "Black Discharge"	Cannibal Corpse, “Mummified in Barb Wire”
	Carrie Underwood, "Undo It"	Lady Antebellum, "American Honey"	Azzurra, "Jesus Garcia"	Arturo Sandoval, "Tiro"
	The Fray, "You Found Me"	Building 429, “Where I Belong”	Porter Robinson, "The Seconds"	Arty, "Trio"
	Sam Adams, "I Hate College"	T.I., "Whatever You Like"	Ty Segall, "Hey Big Mouth"	Saccharine Trust, "I Am Right"
14	Coldplay, "Viva la Vida"	Manic Street Preachers, "The Girl…"	Snoop Dogg, "Gin and Juice"	Petey Pablo, "I"
	Jason Mraz, "I'm Yours"	IZ Kamakawiwo'oke, "Someday Over the Rainbow"	Slayer, "Raining Blood"	Death, "Secret Face"
	Michelle Branch, "Everywhere"	Lisa Loeb, "Let's Forget About It"	Canibus, "Patriots"	Immortal Technique, "Lick Shots"
	Jaco Pastorius, "The Chicken"	Chris Potter, "Nudnik"	Suffocation, "Liege of Inveracity"	Cryptopsy, "Slit Your Guts"
15	Pat Metheny, "Last Train Home"	Weather Report, "Birdland"	Cannibal Corpse, “Mummified in Barb Wire”	Disfiguring the Goddess, "Abrogration"
	Sting, "Hounds of Winter"	Counting Crows, "Round Here"	Pixies, "Broken Face"	Sonic Youth, "Silver Rocket"
	Simon and Garfunkel, "Bridge Over Troubled Water"	Joni Mitchell, "Hejira"	Slipknot, "Wait and Bleed"	Suffocation, "Liege of Inveracity"
	Billy Joel, "Baby Grand"	Ben Folds Five, "One Angry Dwarf…"	Nine Inch Nails, "Heresy"	Dying Fetus, "Destroy the Opposition"
16	Neil Young, "Old Man"	Nick Drake, "Parasite"	Basshunter, "Var Är Jag"	Shiina Ringo, "Yokushitsu"
	Beatles, "Rocky Raccoon"	The Doors, "People are Strange"	DJ Felli Fel, "Get Buck in Here"	Petey Pablo, "I"
	Neutral Milk Hotel, "In the Aeroplane Over the Sea…"	Decemberists, "The Soldiering Life"	Head Hunterz, "Rock Civilization"	Arty, "Trio"
	Radiohead, "You and Whose Army"	Sigur Ros, "Vidrar Vel Til Loftarasa"	Red Hot Chili Peppers, "Greeting Song"	Fishbone, "Fight the Youth"
17	The Avette Brothers, "January Wedding"	Iron & Wine, "Hickory"	Kill Switch Engage, "Unbroken"	Oceano, "Inhuman Affliction"
	The Beatles, "Strawberry Fields Forever"	Jefferson Airplane, "White Rabbit"	Hank Williams, "Your Cheatin' Heart"	Lefty Frizzell, "Always Late (w/your Kisses)"
	Vampire Weekend, "Horchata"	Animal Collective, "My Girls"	Pit Bull, "Go Girl"	Petey Pablo, "I"
	The Black Keys, "Tighten Up"	Band of Skulls, "Death by Diamonds and Pearls"	Celine Dion, "My Heart Will Go On"	Whitney Houston, "I Will Always Love You"
18	Yiruma, "River Flows in You"	Johannes Brahms, Sech Klavierstücke #2	Dying Fetus, "Destroy the Opposition"	Death, "Secret Face"
	Pink Floyd, "Time"	Grizzly Bear, "Knife"	Destroid, "Raise Your Fist"	Porter Robinson, "The Seconds"
	Wang Wen, "Lonely God"	Sigur Ros, "Vidrar Vel Til Loftarasa"	Chris Brown, "Don't Wake Me Up"	Cody Simpson, "Wish You Were Here"
	Jason Mraz, "Lucky"	Jack Johnson, "Holes to Heaven"	Merzbow, "Noisembryo, Pt.1"	Cage the Elephant, "Indy Kidz"
19	MF Doom, "Kon Queso"	Aesop Rock, "Coma"	Jason Aldean, "Dirt Road Anthem"	Charlie Daniels Band, "Uneasy Rider"
	Gorillaz, "Dirty Harry"	Ratatat, "Mirando"	Destroid, "Raise Your Fist"	Björk, "Pluto"
	Daft Punk, "Aerodynamic"	RJD2, "Ghostwriter"	The Germs, "Forming"	Pixies, "Broken Face"
	Led Zeppelin, "Whole Lotta Love"	Muddy Waters, "Hoochie Coochie Man"	Justin Bieber feat. Jaden Smith, "Never Say Never"	Selena Gomez, "Hit the Lights"
20	Carly Rae Jepsen, "Tiny Little Bows"	Rebecca Black, "Friday"	Mumford & Sons, "Home"	Sonic Youth, "The Diamond Sea"
	Chris Brown, "Don't Wake Me Up"	T.I., "Whatever You Like"	From First to Last, "Ride the Wings of Pestilence"	Greeley Estates, “Without You”
	Iyaz, "Replay"	Lady Gaga, "Poker Face"	Cannibal Corpse, "Mummified in Barb Wire"	Dying Fetus, "Destroy the Opposition"
	Cody Simpson, "Wish You Were Here"	Justin Bieber, “Baby”	Neon Trees, "Everybody Talks"	Björk, "Immature"
